# Supplementary material for: A Snapshot of the Global Trade of South African Native Vertebrate Species Not Listed on CITES
Source: Animals (Basel). 2024 Sep 26;14(19):2782. doi: 10.3390/ani14192782 (PMC11475766; doi:10.3390/ani14192782)
Supplement: Supplementary file 1 [file animals-14-02782-s001.zip]

Archive with 2 entries (2 files):
- Shivambu et al. 2024_ Supplementary_Fig S1_TableS2 and S3.pdf
- Shivambu et al. Supplementary _Table S1_S4 to S4.xlsx
