# Supplementary material for: A Snapshot of the Global Trade of South African Native Vertebrate Species Not Listed on CITES
Source: Animals (Basel). 2024 Sep 26;14(19):2782. doi: 10.3390/ani14192782 (PMC11475766; doi:10.3390/ani14192782)
Supplement: Supplementary file 1 [file animals-14-02782-s001.zip › Shivambu et al. Supplementary _Table S1_S4 to S4.xlsx]

## Sheet: Fig 1
Listed species	Amphibian	Birds	Mammals	Reptiles
Cites-Listed	0	130	33	72	235
Non-cites	23	76	146	52	297

## Sheet: Fig 2
	Amphibian	Birds	Mammals	Reptiles
Pet trade	23	21	24	41
Wildlife products	0	68	143	21

## Sheet: Table S1
Table S1. Inclusion criteria for species traded as pet and wildlife products.
Wildlife products inclusion criteria
Field	Code	Value
description	BOC	Bone product or carving
description	BOD	Dead animal (whole animal)
description	BON	Bones (including jaws, but not skulls)
description	BOP	Bone pieces (not manufactured)
description	CLO	Cloth
description	DEA	Dead specimen (live specimen that died during shipment)
description	DER	Derivative (except those included elsewhere)
description	EAR	Ear (except when part of whole trophy)
description	FEA	Feathers
description	FOO	Foot
description	GAR	Garment (excluding shoe or trim)
description	GEN	Genitalia (castrate and dried penis)
description	HAI	Hair
description	HAP	Hair product (including paint brushes, etc.)
description	HOC	Horn carving (including horn or antler products)
description	HOP	Horn pieces (not manufactured)
description	HOR	Horn (substantially whole including antlers)
description	IJW	Ivory jewelry
description	IVC	Ivory carvings
description	IVP	Ivory pieces (not manufactured, includes scraps)
description	JWL	Jewelry (other than ivory jewelry)
description	KEY	Ivory piano key (# of keys)
description	LEG	Frog legs
description	LIV	Live specimens (live animals or plants)
description	LPL	Leather product (large manufactured including briefcase, suitcase, furniture)
description	LPS	Leather product (small manufactured including belt, wallet, watchband)
description	MEA	Meat
description	SCA	Scale (turtle, other reptile, fish, pangolin)
description	SHO	Shoe (including boots)
description	SKE	Skeleton (substantially whole)
description	SKI	Skin (substantially whole, including tinga frames)
description	SKP	Skin piece (raw or tanned including scraps)
description	SKU	Skull
description	TAI	Tails
description	TEE	Teeth (excluding tusk)
description	TRI	Trim (shoe, garment, or decorative)
description	TRO	Trophy (all the parts of one animal)
description	TUS	Tusks (substantially whole tusks, worked or not)
description	WNG	Wing
purpose	B	Breeding in captivity or artificial propagation
purpose	H	Hunting Trophies
purpose	L	Law Enforcement / Judicial / Forensic use only
purpose	P	Personal
purpose	T	Commercial
source	C	Animals bred in captivity, parts and derivatives
source	D	Commercially bred
source	F	Animals born in captivity, Resolution conf. 10.16
source	I	Confiscated or seized specimen
source	R	Specimens originating from a ranching operation
source	U	Source unknown (must be justified)
source	W	Specimens taken from the wild
Pe trade inclusion criteria
Field	Code	Value
purpose	B	Breeding in captivity or artificial propagation
purpose	P	Personal
purpose	T	Commercial
source	C	Animals bred in captivity, parts and derivatives
source	D	Commercially bred
source	F	Animals born in captivity, Resolution conf. 10.16
source	I	Confiscated or seized specimen
source	W	Specimens taken from the wild
description	LIV	Live specimens (live animals or plants)

## Sheet: Table S4
Table S4. South African species traded as pets, their IUCN and TOPS status. The database from where the species were recorded included, species highlighted in yellow, indicating endemic species in the country, and green indicates protected species in South Africa
Scientific name	Taxa	Order	Family	IUCN	Population trend	TOPS	LEMIS database	Number of Online Sites	Literature review	Countries involved
Afrixalus fornasini	Amphibian	Anura	Hyperoliidae	LC	Unknown	Not protected	No	0	2	United Kingdom, United States of America
Breviceps adspersus	Amphibian	Anura	Brevicipitidae	LC	Unknown	Not protected	Yes	4	3	United States of America, Japan
Breviceps macrops	Amphibian	Anura	Brevicipitidae	NT	Unknown	Not protected	No	1	0	Germany
Breviceps mossambicus	Amphibian	Anura	Brevicipitidae	LC	Unknown	Not protected	No	2	1	Japan, United Kingdom, United States of America
Bufo robinsoni	Amphibian	Anura	Bufonidae	LC	Unknown	Not protected	No	1	0	United States of America
Chiromantis xerampelina	Amphibian	Anura	Rhacophoridae	LC	Unknown	Not protected	Yes	0	3	Australia, United States of America
Hemisus marmoratus	Amphibian	Anura	Hemisotidae	LC	Unknown	Not protected	No	0	1	Taiwan, United States of America
Hyperolius argus	Amphibian	Anura	Hyperoliidae	LC	Unknown	Not protected	No	1	0	United Kingdom
Hyperolius marmoratus	Amphibian	Anura	Hyperoliidae	LC	Increasing	Not protected	Yes	0	0	United States of America
Kassina senegalensis	Amphibian	Anura	Hyperoliidae	LC	Unknown	Not protected	No	1	2	United Kingdom, United States of America
Phlyctimantis maculatus	Amphibian	Anura	Hyperoliidae	Not evaluated	Unknown	Not protected	No	0	2	Taiwan, United Kingdom, United States of America
Phrynomantis bifasciatus	Amphibian	Anura	Microhylidae	LC	Unknown	Not protected	Yes	0	4	Japan, United Kingdom, United States of America
Pyxicephalus adspersus	Amphibian	Anura	Pyxicephalidae	LC	Decreasing	Protected	No	8	11	Australia, France, Germany, Japana,Phillipines, Republic of Korea, United States of America, Taiwan, South Africa
Pyxicephalus edulis	Amphibian	Anura	Pyxicephalidae	LC	Decreasing	Protected	Yes	1	0	United States of America
Schismaderma carens	Amphibian	Anura	Bufonidae	LC	Unknown	Not protected	No	0	2	Australia
Sclerophrys capensis	Amphibian	Anura	Bufonidae	LC	Unknown	Not protected	No	0	3	Australia, United Kingdom
Sclerophrys pantherina	Amphibian	Anura	Bufonidae	EN	Unknown	Not protected	No	0	1	Germany
Bycanistes bucinator	Bird	Bucerotiformes	Bucerotidae	LC	Decreasing	Not protected	No	0	1	Japan
Corvus albicollis	Bird	Passeriformes	Corvidae	LC	Decreasing	Not protected	No	0	1	Japan
Scopus umbretta	Bird	Pelecaniformes	Scopidae	LC	Stable	Not protected	No	0	1	Japan
Columba larvata	Bird	Columbiformes	Columbidae	LC	Stable	Not protected	No	0	1	South Africa
Spilopelia senegalensis	Bird	Columbiformes	Columbidae	LC	Stable	Not protected	No	0	1	South Africa
Streptopelia capicola	Bird	Columbiformes	Columbidae	LC	Stable	Not protected	No	0	1	South Africa
Serinus flaviventris	Bird	Passeriformes	Fringillidae	LC	Stable	Not protected	No	0	1	South Africa
Numida meleagris	Bird	Galliformes	Numididae	LC	Stable	Not protected	No	0	1	South Africa
Euplectes afer	Bird	Passeriformes	Ploceidae	LC	Stable	Not protected	No	0	1	South Africa
Crocuta crocuta	Mammal	Carnivora	Hyaenidae	LC	Decreasing	Not protected	No	2	0	South Africa, United States of America
Otocyon megalotis	Mammal	Carnivora	Canidae	LC	Stable	Not protected	Yes	1	0	United States of America
Graphiurus murinus	Mammal	Rodentia	Gliridae	LC	Stable	Not protected	No	6	0	United Kingdom, United States of America
Mastomys natalensis	Mammal	Rodentia	Muridae	LC	Stable	Not protected	No	2	0	United Kingdom, United States of America
Rhabdomys pumilio	Mammal	Rodentia	Muridae	LC	Stable	Not protected	No	1	0	United Kingdom
Hystrix africaeaustralis	Mammal	Rodentia	Hystricidae	LC	Stable	Not protected	Yes	0	0	Canada
Pedetes capensis	Mammal	Rodentia	Pedetidae	LC	Unknown	Not protected	Yes	0	0	Canada
Genetta genetta	Mammal	Carnivora	Viverridae	LC	Stable	Not protected	No	0	1	Japan
Mastomys coucha	Mammal	Rodentia	Muridae	LC	Stable	Not protected	Yes	0	1	South Africa, Czech Republic
Procavia capensis	Mammal	Rodentia	Pedetidae	LC	Unknown	Not protected	No	0	1	Japan, United States of America
Suricata suricatta	Mammal	Carnivora	Herpestidae	LC	Stable	Not protected	Yes	0	2	Japan, United States of America
Mus minutoides	Mammal	Rodentia	Muridae	LC	Stable	Not protected	No	1	2	Germany, Italy, United States of America
Vandijkophrynus robinsoni	Amphibian	Anura	Bufonidae	LC	Unknown	Not protected	No	1	0	Czech Republic
Xenopus laevis	Amphibian	Anura	Pipidae	LC	Increasing	Not protected	Yes	3	11	Australia, Germany, Phillipines, Republic of Korea, Taiwan, United Kingdom, United States of America, South Africa
Acanthocercus atricollis	Reptile	Squamata	Agamidae	LC	Stable	Not protected	No	2	1	Czech Republic, United Kingdom
Acontias meleagris	Reptile	Squamata	Scincidae	LC	Stable	Not protected	No	0	1	South Africa
Afroedura maripi	Reptile	Squamata	Gekkonidae	LC	Stable	Not protected	No	0	2	Germany
Agama aculeata	Reptile	Squamata	Agamidae	LC	Stable	Not protected	No	2	1	Czech Republic
Agama atra	Reptile	Squamata	Agamidae	LC	Stable	Not protected	No	0	1	South Africa
Aspidelaps lubricus	Reptile	Squamata	Elapidae	LC	Stable	Not protected	No	3	3	Czech Republic, United States of America, South Africa
Aspidelaps scutatus	Reptile	Squamata	Elapidae	LC	Stable	Not protected	No	0	1	South Africa
Bitis arietans	Reptile	Squamata	Viperidae	LC	Stable	Not protected	Yes	2	5	France, Czech Republic, United States of America, South Africa
Bitis atropos	Reptile	Squamata	Viperidae	LC	Stable	Not protected	No	0	1	South Africa
Bitis gabonica	Reptile	Squamata	Viperidae	VU	Decreasing	Protected	No	1	1	United States of America
Boaedon capensis	Reptile	Squamata	Lamprophiidae	LC	Stable	Not protected	No	0	1	South Africa
Broadleysaurus major	Reptile	Squamata	Gerrhosauridae	LC	Stable	Not protected	No	1	0	Czech Republic
Chondrodactylus angulifer	Reptile	Squamata	Gekkonidae	LC	Stable	Not protected	No	0	1	United States of America
Chondrodactylus turneri	Reptile	Squamata	Gekkonidae	LC	Stable	Not protected	No	0	1	Czech Republic
Crotaphopeltis hotamboeia	Reptile	Squamata	Colubridae	LC	Stable	Not protected	No	0	1	South Africa
Dasypeltis inornata	Reptile	Squamata	Colubridae	LC	Stable	Not protected	No	0	1	South Africa
Dasypeltis medici	Reptile	Squamata	Colubridae	LC	Unknown	Protected	No	0	1	Czech Republic
Dendroaspis angusticeps	Reptile	Squamata	Elapidae	LC	Unknown	Not protected	Yes	2	3	Czech Republic, United States of America, South Africa
Dendroaspis polylepis	Reptile	Squamata	Elapidae	LC	Stable	Not protected	Yes	0	2	United States of America, South Africa
Dispholidus typus typus	Reptile	Squamata	Colubridae	LC	Stable	Not protected	Yes	0	2	United States of America, South Africa
Duberria lutrix	Reptile	Squamata	Pseudoxyrhophiidae	LC	Stable	Not protected	No	0	1	South Africa
Gerrhosaurus flavigularis	Reptile	Squamata	Gerrhosauridae	LC	Unknown	Not protected	Yes	2	2	Czech Republic, United States of America, United Kingdom
Gerrhosaurus major	Reptile	Squamata	Gerrhosauridae	LC	Unknown	Not protected	No	0	1	Japan
Hemachatus haemachatus	Reptile	Squamata	Elapidae	LC	Decreasing	Not protected	Yes	2	2	Italy, United States of America
Homopholis wahlbergii	Reptile	Squamata	Gekkonidae	LC	Stable	Not protected	Yes	1	1	United Kingdom, United States of America
Lamprophis aurora	Reptile	Squamata	Lamprophiidae	LC	Decreasing	Not protected	Yes	0	2	United States of America, South Africa
Lamprophis Fuliginosus	Reptile	Squamata	Lamprophiidae	LC	Stable	Not protected	No	0	1	South Africa
Lamprophis inornatus	Reptile	Squamata	Lamprophiidae	LC	Stable	Not protected	No	0	1	South Africa
Limaformosa capensis	Reptile	Squamata	Lamprophiidae	LC	Unknown	Not protected	No	0	1	Czech Republic
Lycodonomorphus inornatus	Reptile	Squamata	Lamprophiidae	LC	Stable	Not protected	No	0	2	Japan, South Africa
Lycodonomorphus rufulus	Reptile	Squamata	Lamprophiidae	LC	Stable	Not protected	No	0	1	South Africa
Lygodactylus capensis	Reptile	Squamata	Gekkonidae	LC	Stable	Not protected	No	1	1	United Kingdom, Japan
Trachylepis capensis	Reptile	Squamata	Scincidae		Stable	Not protected	No	0	1	South Africa
Trachylepis homalocephala	Reptile	Squamata	Scincidae		Stable	Not protected	No	0	1	South Africa
Mabuya margaritifer	Reptile	Squamata	Scincidae	LC	Unknown	Not protected	No	1	0	United Kingdom
Matobosaurus validus	Reptile	Squamata	Gerrhosauridae	LC	Stable	Not protected	No	1	0	United Kingdom
Naja annulifera	Reptile	Squamata	Elapidae	LC	Stable	Not protected	No	0	1	Philippines
Naja nivea	Reptile	Squamata	Elapidae	LC	Stable	Not protected	No	0	1	South Africa
Pachydactylus austeni	Reptile	Squamata	Gekkonidae	LC	Stable	Not protected	Yes	0	1	United States of America, South Africa
Pachydactylus rangei	Reptile	Squamata	Gekkonidae	LC	Stable	Not protected	No	1	0	Czech Republic
PelomedUnited States of America subrufa	Reptile	Testudines	Pelomedusidae	LC	Unknown	Not protected	No	2	1	United Kingdom, United States of America, Germany
Pelusios castanoides	Reptile	Testudines	Pelomedusidae	LC	Unknown	Not protected	No	0	1	Germany
Pelusios gabonensis	Reptile	Testudines	Pelomedusidae	Not evaluated	Unknown	Not protected	No	1	0	United Kingdom
Philothamnus semivariegatus	Reptile	Squamata	Colubridae	LC	Unknown	Not protected	No	2	1	Czech Republic, United States of America
Platysaurus guttatus	Reptile	Squamata	Cordylidae	LC	Stable	Not protected	No	1	1	Czech Republic
Platysaurus intermedius	Reptile	Squamata	Cordylidae	LC	Stable	Not protected	No	2	0	Czech Republic, United Kingdom
Platysaurus janssoni	Reptile	Squamata	Cordylidae	Not evaluated	Unknown	Not protected	No	1	0	United Kingdom
Psammophis leightoni leightoni	Reptile	Squamata	Psammophiidae	LC	Stable	Not protected	No	0	1	South Africa
Psammophis mossambicus	Reptile	Squamata	Psammophiidae	LC	Stable	Not protected	No	0	1	South Africa
Psammophis mossambicus	Reptile	Squamata	Psammophiidae	LC	Stable	Not protected	No	0	2	Czech Republic, South Africa
Psammophylax rhombeatus	Reptile	Squamata	Psammophiidae	LC	Stable	Not protected	No	0	1	South Africa
Pseudaspis cana	Reptile	Squamata	Pseudaspididae	LC	Unknown	Not protected	No	0	1	South Africa
Telescopus beetzi	Reptile	Squamata	Colubridae	LC	Stable	Not protected	No	1	1	Czech Republic
Trachylepis margaritifera	Reptile	Squamata	Scincidae	LC	Unknown	Not protected	No	0	1	Czech Republic
Varanus albigularis albigularis	Reptile	Squamata	Varanidae	LC	Stable	Not protected	No	1	0	United States of America

## Sheet: Table S5
Table S5. South African species traded as wildlife products, their IUCN and TOPS status. Database from where the species were recorded included, species highlighted in yellow, indicating endemic species in the country and green, indicating protected species in South Africa
Scientifc name	Taxa	Order	Family	IUCN	Population trend	Tops	LEMIS database	Literature review	Counties involved
Amblysomus septentrionalis	Mammal	Afrosoricida	Chrysochloridae	NT	Decreasing	Not Protected	No	1	South Africa
Anas erythrorhyncha	Bird	Anseriformes	Anatidae	LC	Decreasing	Not Protected	Yes	0	South Africa, United States of America
Chrysospalax trevelyani	Mammal	Afrosoricida	Chrysochloridae	EN	Decreasing	Not Protected	No	1	South Africa
Amblysomus corriae	Mammal	Afrosoricida	Chrysochloridae	NT	Unknown	Not Protected	No	1	South Africa
Amblysomus hottentotus	Mammal	Afrosoricida	Chrysochloridae	LC	Unknown	Not Protected	No	1	South Africa
Amblysomus marleyi	Mammal	Afrosoricida	Chrysochloridae	EN	Unknown	Not Protected	No	1	South Africa
Amblysomus robustus	Mammal	Afrosoricida	Chrysochloridae	VU	Unknown	Not Protected	No	1	South Africa
Calcochloris obtusirostris	Mammal	Afrosoricida	Chrysochloridae	LC	Unknown	Not Protected	No	2	South Africa
Chlorotalpa duthieae	Mammal	Afrosoricida	Chrysochloridae	VU	Unknown	Not Protected	No	1	South Africa
Chlorotalpa sclateri	Mammal	Afrosoricida	Chrysochloridae	LC	Unknown	Not Protected	No	1	South Africa
Chrysochloris asiatica	Mammal	Afrosoricida	Chrysochloridae	LC	Unknown	Not Protected	No	1	South Africa
Chrysochloris visagiei	Mammal	Afrosoricida	Chrysochloridae	DD	Unknown	Not Protected	No	1	South Africa
Chrysospalax villosus	Mammal	Afrosoricida	Chrysochloridae	VU	Unknown	Not Protected	No	1	South Africa
Bucorvus leadbeateri	Bird	Bucerotiformes	Bucerotidae	VU	Decreasing	Not Protected	No	1	South Africa
Pterocles bicinctus	Bird	Pterocliformes	Pteroclidae	LC	Decreasing	Not Protected	Yes	0	South Africa, United States of America
Bycanistes bucinator	Bird	Bucerotiformes	Bucerotidae	LC	Decreasing	Not Protected	No	2	South Africa
Hemachatus haemachatus	Reptile	Squamata	Elapidae	LC	Decreasing	Not Protected	Yes	2	South Africa, Italy
Corvus albicollis	Bird	Passeriformes	Corvidae	LC	Decreasing	Not Protected	No	1	South Africa
Coturnix coturnix	Bird	Galliformes	Phasianidae	LC	Decreasing	Not Protected	Yes	2	South Africa, United States of America
Megaceryle maxima	Bird	Coraciiformes	Alcedinidae	LC	Decreasing	Not Protected	No	1	South Africa
Lamprophis aurora	Reptile	Squamata	Lamprophiidae	LC	Decreasing	Not Protected	No	1	South Africa
Morus capensis	Bird	Suliformes	Sulidae	EN	Decreasing	Not Protected	No	1	South Africa
Cryptochloris wintoni	Mammal	Afrosoricida	Chrysochloridae	CR	Unknown	Not Protected	No	1	South Africa
Cryptochloris zyli	Mammal	Afrosoricida	Chrysochloridae	EN	Unknown	Not Protected	No	1	South Africa
Netta erythrophthalma	Bird	Anseriformes	Anatidae	LC	Decreasing	Not Protected	Yes	1	South Africa, United States of America
Numida meleagris	Bird	Anseriformes	Anatidae	LC	Decreasing	Not Protected	Yes	1	South Africa, United States of America, Sri Lanka
Eremitalpa granti	Mammal	Afrosoricida	Chrysochloridae	LC	Unknown	Not Protected	No	1	South Africa
Neamblysomus gunningi	Mammal	Afrosoricida	Chrysochloridae	EN	Unknown	Not Protected	No	1	South Africa
Neamblysomus julianae	Mammal	Afrosoricida	Chrysochloridae	EN	Unknown	Not Protected	No	1	South Africa
Cephalophus natalensis	Mammal	Artiodactyla	Bovidae	LC	Decreasing	Not Protected	Yes	1	South Africa
Kobus ellipsiprymnus	Mammal	Artiodactyla	Bovidae	LC	Decreasing	Not Protected	Yes	1	South Africa, Canada Zimbabwe Zambia Mexico Tanzania Saudi Arabia Canada
Sylvicapra grimmia	Mammal	Artiodactyla	Bovidae	LC	Decreasing	Protected	Yes	3	South Africa, Zambia, Russia, Canada, Zimbabwe
Syncerus caffer	Mammal	Artiodactyla	Bovidae	NT	Decreasing	Not Protected	Yes	3	South Africa, Zimbabwe Saudi Arabia Tanzania Mozambique Italy Canada
Ourebia ourebi	Mammal	Artiodactyla	Bovidae	LC	Decreasing	Not Protected	Yes	0	Canada, Zimbabwe
Pelea capreolus	Mammal	Artiodactyla	Bovidae	NT	Decreasing	Not Protected	Yes	0	Germany
Redunca fulvorufula	Mammal	Artiodactyla	Bovidae	EN	Decreasing	Not Protected	Yes	0	Canada, Zimbabwe
Connochaetes gnou	Mammal	Artiodactyla	Bovidae	LC	Increasing	Protected	Yes	0	Canada
Antidorcas marsupialis	Mammal	Artiodactyla	Bovidae	LC	Increasing	Protected	No	3	South Africa, Canada
Aepyceros melampus	Mammal	Artiodactyla	Bovidae	LC	Stable	Not Protected	Yes	1	South Africa, Canada Zimbabwe Laos Italy Zambia Mexico Germany Saudi Arabia France Cameroon Tanzania
Connochaetes taurinus	Mammal	Artiodactyla	Bovidae	LC	Stable	Not Protected	Yes	2	South Africa, Canada, Mexico, Saudi Arabia, Zimbabwe
Thalassornis leuconotus	Bird	Anseriformes	Anatidae	LC	Decreasing	Not Protected	Yes	1	South Africa, United States of America
Trachyphonus vaillantii	Bird	Piciformes	Lybiidae	LC	Decreasing	Not Protected	No	1	South Africa
Upupa epops	Bird	Bucerotiformes	Upupidae	LC	Decreasing	Not Protected	No	1	South Africa
Oreotragus oreotragus	Mammal	Artiodactyla	Bovidae	LC	Stable	Not Protected	Yes	2	South Africa, Zimbabwe
Anas smithii	Bird	Anseriformes	Anatidae	LC	Increasing	Not Protected	Yes	0	South Africa, United States of America
Dendrocygna viduata	Bird	Anseriformes	Anatidae	LC	Increasing	Not Protected	Yes	0	South Africa, United States of America
Oryx gazella	Mammal	Artiodactyla	Bovidae	LC	Stable	Not Protected	Yes	1	South Africa, Russia Zimbabwe Mexico Canada Germany Saudi Arabia France Cameroon Botswana Austria
Tadorna cana	Bird	Anseriformes	Anatidae	LC	Increasing	Not Protected	Yes	0	South Africa, United States of America
Ciconia ciconia	Bird	Coraciiformes	Ciconiidae	LC	Increasing	Not Protected	Yes	1	South Africa, United States of America
Colius striatus	Bird	Coliiformes	Coliidae	LC	Increasing	Not Protected	No	2	South Africa
Corvus capensis	Bird	Passeriformes	Corvidae	LC	Increasing	Not Protected	No	2	South Africa
Hydroprogne caspia	Bird	Charadriiformes	Laridae	LC	Increasing	Not Protected	No	1	South Africa
Lanius collaris	Bird	Passeriformes	Laniidae	LC	Increasing	Not Protected	No	2	South Africa
Pycnonotus barbatus	Bird	Passeriformes	Pycnonotidae	LC	Increasing	Not Protected	No	1	South Africa
Sterna caspia	Bird	Charadriiformes	Laridae	LC	Increasing	Not Protected	No	1	South Africa
Streptopelia capicola	Bird	Columbiformes	Columbidae	LC	Increasing	Not Protected	Yes	1	South Africa, United States of America
Vanellus armatus	Bird	Charadriiformes	Charadriidae	LC	Increasing	Not Protected	Yes	2	South Africa, United States of America
Vanellus coronatus	Bird	Charadriiformes	Charadriidae	LC	Increasing	Not Protected	No	1	South Africa
Redunca arundinum	Mammal	Artiodactyla	Bovidae	LC	Stable	Not Protected	Yes	1	South Africa, Canada
Taurotragus oryx	Mammal	Artiodactyla	Bovidae	LC	Stable	Not Protected	Yes	2	South Africa, Canada Germany Mexico Zambia Zimbabwe Saudi Arabia Cameroon
Tragelaphus angasii	Mammal	Artiodactyla	Bovidae	LC	Stable	Not Protected	Yes	2	South Africa, Saudi Arabia
Anas undulata	Bird	Anseriformes	Anatidae	LC	Stable	Not Protected	Yes	0	South Africa, United States of America
Acanthocercus atricollis	Reptile	Squamata	Agamidae	LC	Stable	Not Protected	No	1	South Africa
Agama atra	Reptile	Squamata	Agamidae	LC	Stable	Not Protected	No	1	South Africa
Tragelaphus oryx	Mammal	Artiodactyla	Bovidae	LC	Stable	Not Protected	Yes	2	South Africa, Russia Canada Zambia Zimbabwe Germany Cameroon Saudi Arabia
Raphicerus campestris	Mammal	Artiodactyla	Bovidae	LC	Stable	Not Protected	Yes	0	Russia, Saudi Arabia
Raphicerus melanotis	Mammal	Artiodactyla	Bovidae	LC	Stable	Not Protected	Yes	0	Saudi Arabia, Russia
Raphicerus sharpei	Mammal	Artiodactyla	Bovidae	LC	Stable	Not Protected	Yes	0	United States of America
Tragelaphus scriptus	Mammal	Artiodactyla	Bovidae	LC	Stable	Not Protected	Yes	0	Russia Canada Zambia Zimbabwe Germany Cameroon Saudi Arabia
Tragelaphus strepsiceros	Mammal	Artiodactyla	Bovidae	LC	Stable	Not Protected	Yes	0	Netherlands Antilles
Alcelaphus lichtensteinii	Mammal	Artiodactyla	Bovidae	Not evaluated	Unknown	Not Protected	Yes	0	Canada
Tragelaphus sylvaticus	Mammal	Artiodactyla	Bovidae	Not evaluated	Unknown	Not Protected	No	1	South Africa
Phacochoerus africanus	Mammal	Artiodactyla	Suidae	LC	Decreasing	Not Protected	Yes	3	South Africa Laos Zambia Mexico Canada Tanzania Cameroon Saudi Arabia Germany Indonesia France Italy Zimbabwe
Andropadus importunus	Bird	Passeriformes	Pycnonotidae	LC	Stable	Not Protected	No	1	South Africa
Procavia capensis	Mammal	Artiodactyla	Suidae	LC	Stable	Not Protected	Yes	1	South Africa, United States of America
Potamochoerus larvatus	Mammal	Artiodactyla	Suidae	LC	Stable	Not Protected	No	3	South Africa
Coracias caudata	Bird	Coliiformes	Coliidae	LC	Stable	Not Protected	Yes	0	South Africa
Corvus albus	Bird	Passeriformes	Corvidae	LC	Stable	Not Protected	Yes	0	South Africa, United States of America
Corythaixoides concolor	Bird	Musophagiformes	Musophagidae	LC	Stable	Not Protected	Yes	0	South Africa, Zimbabwe
Lycaon pictus	Mammal	Carnivora	Canidae	EN	Decreasing	Not Protected	Yes	1	South Africa, United States of America
Canis adustus	Mammal	Carnivora	Canidae	LC	Stable	Not Protected	Yes	0	United States of America
Dispholidus typus	Reptile	Squamata	Colubridae	LC	Stable	Not Protected	No	1	South Africa
Dicrurus adsimilis	Bird	Passeriformes	Dicruridae	LC	Stable	Not Protected	Yes	0	South Africa, United States of America
Canis mesomelas	Mammal	Carnivora	Canidae	LC	Stable	Protected	Yes	3	South Africa, Tanzania, Zimbabwe
Vulpes chama	Mammal	Carnivora	Canidae	LC	Stable	Protected	Yes	3	South Africa, Canada, Thailand
Otocyon megalotis	Mammal	Carnivora	Canidae	LC	Stable	Not Protected	No	2	South Africa
Otoycyon megalotis	Mammal	Carnivora	Canidae	Not evaluated	Unknown	Not Protected	Yes	0	United States of America
Atilax paludinosus	Mammal	Carnivora	Herpestidae	LC	Decreasing	Not Protected	Yes	0	United States of America
Francolinus adspersus	Bird	Galliformes	Phasianidae	LC	Stable	Not Protected	Yes	0	South Africa, United States of America
Francolinus natalensis	Bird	Galliformes	Phasianidae	LC	Stable	Not Protected	Yes	0	South Africa, United States of America
Francolinus sephaena	Bird	Galliformes	Phasianidae	LC	Stable	Not Protected	Yes	0	South Africa, United States of America
Francolinus swainsonii	Bird	Galliformes	Phasianidae	LC	Stable	Not Protected	Yes	0	South Africa, United States of America
Cynictis penicillata	Mammal	Carnivora	Herpestidae	LC	Stable	Not Protected	Yes	0	United States of America
Helogale parvula	Mammal	Carnivora	Herpestidae	LC	Stable	Not Protected	Yes	0	United States of America
Herpestes ichneumon	Mammal	Carnivora	Herpestidae	LC	Stable	Not Protected	Yes	2	South Africa, United States of America
Ichneumia albicauda	Mammal	Carnivora	Herpestidae	LC	Stable	Not Protected	Yes	1	South Africa, Zimbabwe
Cordylus vittifer	Reptile	Squamata	Cordylidae	LC	Stable	Not Protected	No	1	South Africa
Mungos mungo	Mammal	Carnivora	Herpestidae	LC	Stable	Not Protected	Yes	1	South Africa, United States of America
Suricata suricatta	Mammal	Carnivora	Herpestidae	LC	Stable	Not Protected	Yes	1	South Africa, United States of America
Burhinus capensis	Bird	Charadriiformes	Burhinidae	LC	Stable	Not Protected	Yes	3	South Africa, United States of America
Campethera abingoni	Bird	Piciformes	Picidae	LC	Stable	Not Protected	No	1	South Africa
Centropus superciliosus	Bird	Cuculiformes	Cuculidae	LC	Stable	Not Protected	No	2	South Africa
Dendroaspis polylepis	Reptile	Squamata	Elapidae	LC	Stable	Not Protected	Yes	2	South Africa, United States of America
Cossypha natalensis	Bird	Passeriformes	Muscicapidae	LC	Stable	Not Protected	No	2	South Africa
Gallinula chloropus	Bird	Gruiformes	Rallidae	LC	Stable	Not Protected	No	1	South Africa
Halcyon albiventris	Bird	Coraciiformes	Alcedinidae	LC	Stable	Not Protected	No	1	South Africa
Lamprotornis nitens	Bird	Passeriformes	Sturnidae	LC	Stable	Not Protected	No	2	South Africa
Naja nivea	Reptile	Squamata	Elapidae	LC	Stable	Not Protected	No	1	South Africa
Laniarius ferrugineus	Bird	Passeriformes	Malaconotidae	LC	Stable	Protected	No	2	South Africa
Larus cirrocephalus	Bird	Passeriformes	Laniidae	LC	Stable	Not Protected	No	2	South Africa
Melaenornis pammelaina	Bird	Passeriformes	Muscicapidae	LC	Stable	Not Protected	No	1	South Africa
Psammophylax rhombeatus	Reptile	Squamata	Psammophiidae	LC	Stable	Not Protected	No	1	South Africa
Psammophylax tritaeniatus	Reptile	Squamata	Psammophiidae	LC	Stable	Not Protected	No	1	South Africa
Prinia subflava	Bird	Passeriformes	Cisticolidae	LC	Stable	Not Protected	No	3	South Africa
Prionops plumatus	Bird	Passeriformes	Vangidae	LC	Stable	Not Protected	No	1	South Africa
Herpestes pulverulentus	Mammal	Carnivora	Herpestidae	LC	Stable	Not Protected	No	1	South Africa
Acontias plumbeus	Reptile	Squamata	Scincidae	LC	Stable	Not Protected	No	1	South Africa
Herpestes sanguineus	Mammal	Carnivora	Herpestidae	LC	Stable	Not Protected	No	1	South Africa
Galerella pulverulenta	Mammal	Carnivora	Herpestidae	Not evaluated	Unknown	Not Protected	No	1	South Africa
Galerella sanguinea	Mammal	Carnivora	Herpestidae	Not evaluated	Unknown	Not Protected	No	1	South Africa
Hipposideros caffer	Mammal	Carnivora	Hipposideridae	LC	Decreasing	Not Protected	No	1	South Africa
Crocuta crocuta	Mammal	Carnivora	Hyaenidae	LC	Decreasing	Not Protected	Yes	0	Japan
Proteles cristata	Mammal	Carnivora	Hyaenidae	LC	Stable	Not Protected	No	2	South Africa
Pterocles burchelli	Bird	Pterocliformes	Pteroclidae	LC	Stable	Not Protected	Yes	1	South Africa, United States of America
Mellivora capensis	Mammal	Carnivora	Mustelidae	LC	Decreasing	Not Protected	Yes	0	United States of America
Ictonyx striatus	Mammal	Carnivora	Mustelidae	LC	Stable	Not Protected	Yes	0	United States of America
Poecilogale albinucha	Mammal	Carnivora	Mustelidae	LC	Unknown	Not Protected	No	1	South Africa
Glauconycteris variegata	Mammal	Carnivora	Vespertilionidae	LC	Unknown	Not Protected	No	1	South Africa
Genetta genetta	Mammal	Carnivora	Viverridae	LC	Stable	Not Protected	Yes	0	Germany, Zimbabwe
Scopus umbretta	Bird	Pelecaniformes	Scopidae	LC	Stable	Not Protected	No	1	South Africa
Genetta tigrina	Mammal	Carnivora	Viverridae	LC	Stable	Not Protected	Yes	0	United States of America
Bitis arietans	Reptile	Squamata	Viperidae	LC	Stable	Not Protected	Yes	3	South Africa, France
Bitis gabonica	Reptile	Squamata	Viperidae	VU	Stable	Not Protected	Yes	0	United States of America
Stigmatopelia senegalensis	Bird	Columbiformes	Columbidae	LC	Stable	Not Protected	Yes	1	South Africa, United States of America
Cistugo lesueuri	Mammal	Chiroptera	Cistugidae	LC	Decreasing	Not Protected	No	1	South Africa
Cistugo seabrae	Mammal	Chiroptera	Cistugidae	LC	Unknown	Not Protected	No	1	South Africa
Taphozous mauritianus	Mammal	Chiroptera	Emballonuridae	LC	Unknown	Not Protected	No	2	South Africa
Miniopterus fraterculus	Mammal	Chiroptera	Miniopteridae	LC	Unknown	Not Protected	No	1	South Africa
Tockus erythrorhynchus	Bird	Bucerotiformes	Bucerotidae	LC	Stable	Not Protected	No	1	South Africa
Miniopterus natalensis	Mammal	Chiroptera	Miniopteridae	LC	Unknown	Not Protected	No	1	South Africa
Mops midas	Mammal	Chiroptera	Molossidae	LC	Decreasing	Not Protected	No	1	South Africa
Otomops martiensseni	Mammal	Chiroptera	Molossidae	EN	Decreasing	Not Protected	No	1	South Africa
Amaurornis flavirostra	Bird	Gruiformes	Rallidae	LC	Unknown	Not Protected	No	2	South Africa
Ardea cinerea	Bird	Pelecaniformes	Ardeidae	LC	Unknown	Not Protected	No	1	South Africa
Chaerephon ansorgei	Mammal	Chiroptera	Molossidae	LC	Stable	Not Protected	No	1	South Africa
Sauromys petrophilus	Mammal	Chiroptera	Molossidae	LC	Stable	Not Protected	No	1	South Africa
Philothamnus semivariegatus	Reptile	Squamata	Colubridae	LC	Unknown	Not Protected	Yes	0	South Africa, United States of America
Tadarida fulminans	Mammal	Chiroptera	Molossidae	LC	Stable	Not Protected	No	1	South Africa
Tadarida ventralis	Mammal	Chiroptera	Molossidae	DD	Stable	Not Protected	No	1	South Africa
Mops condylurus	Mammal	Chiroptera	Molossidae	LC	Unknown	Not Protected	No	1	South Africa
Dendroaspis angusticeps	Reptile	Squamata	Elapidae	LC	Unknown	Not Protected	Yes	1	South Africa, United States of America
Ceryle rudis	Bird	Coraciiformes	Alcedinidae	LC	Unknown	Not Protected	No	1	South Africa
Naja mossambica	Reptile	Squamata	Elapidae	LC	Unknown	Not Protected	No	1	South Africa
Gerrhosaurus flavigularis	Reptile	Squamata	Gerrhosauridae	LC	Unknown	Not Protected	No	1	South Africa
Gerrhosaurus major	Reptile	Squamata	Gerrhosauridae	LC	Unknown	Not Protected	No	1	South Africa
Tadarida aegyptiaca	Mammal	Chiroptera	Molossidae	LC	Unknown	Not Protected	No	1	South Africa
Nycteris woodi	Mammal	Chiroptera	Nycteridae	LC	Decreasing	Not Protected	No	1	South Africa
Nycteris thebaica	Mammal	Chiroptera	Nycteridae	LC	Unknown	Not Protected	No	1	South Africa
Eidolon helvum	Mammal	Chiroptera	Pteropodidae	NT	Decreasing	Not Protected	No	1	South Africa
Epomophorus wahlbergi	Mammal	Chiroptera	Pteropodidae	LC	Stable	Not Protected	No	1	South Africa
Rousettus aegyptiacus	Mammal	Chiroptera	Pteropodidae	LC	Stable	Not Protected	No	1	South Africa
Epomophorus crypturus	Mammal	Chiroptera	Pteropodidae	LC	Unknown	Not Protected	No	1	South Africa
Rhinolophus blasii	Mammal	Chiroptera	Rhinolophidae	LC	Decreasing	Not Protected	No	1	South Africa
Nycticorax nycticorax	Bird	Pelecaniformes	Ardeidae	LC	Unknown	Not Protected	No	2	South Africa
Pelecanus onocrotalus	Bird	Pelecaniformes	Pelecanidae	LC	Unknown	Not Protected	No	1	South Africa
Rhinolophus cohenae	Mammal	Chiroptera	Rhinolophidae	VU	Decreasing	Not Protected	No	1	South Africa
Rhinolophus simulator	Mammal	Chiroptera	Rhinolophidae	LC	Decreasing	Not Protected	No	1	South Africa
Rhinolophus smithersi	Mammal	Chiroptera	Rhinolophidae	NT	Decreasing	Not Protected	No	1	South Africa
Rhinolophus capensis	Mammal	Chiroptera	Rhinolophidae	LC	Stable	Not Protected	No	1	South Africa
Porphyrio porphyrio	Bird	Gruiformes	Rallidae	LC	Unknown	Not Protected	No	1	South Africa
Rhinolophus clivosus	Mammal	Chiroptera	Rhinolophidae	LC	Unknown	Not Protected	No	1	South Africa
Rhinolophus damarensis	Mammal	Chiroptera	Rhinolophidae	LC	Unknown	Not Protected	No	1	South Africa
Rhinolophus darlingi	Mammal	Chiroptera	Rhinolophidae	LC	Unknown	Not Protected	No	1	South Africa
Rhinolophus denti	Mammal	Chiroptera	Rhinolophidae	LC	Unknown	Not Protected	No	1	South Africa
Pseudaspis cana	Reptile	Squamata	Pseudaspididae	LC	Unknown	Not Protected	No	2	South Africa
Rhinolophus fumigatus	Mammal	Chiroptera	Rhinolophidae	LC	Unknown	Not Protected	No	1	South Africa
Rhinolophus hildebrandti	Mammal	Chiroptera	Rhinolophidae	LC	Unknown	Not Protected	No	1	South Africa
Rhinolophus landeri	Mammal	Chiroptera	Rhinolophidae	LC	Unknown	Not Protected	No	1	South Africa
Rhinolophus swinnyi	Mammal	Chiroptera	Rhinolophidae	LC	Unknown	Not Protected	No	1	South Africa
Cloeotis percivali	Mammal	Chiroptera	Rhinonycteridae	LC	Unknown	Not Protected	No	1	South Africa
Laephotis namibensis	Mammal	Chiroptera	Vespertilionidae	LC	Stable	Not Protected	No	1	South Africa
Neoromicia capensis	Mammal	Chiroptera	Vespertilionidae	LC	Stable	Not Protected	No	1	South Africa
Eptesicus hottentotus	Mammal	Chiroptera	Vespertilionidae	LC	Unknown	Not Protected	No	1	South Africa
Kerivoula argentata	Mammal	Chiroptera	Vespertilionidae	LC	Unknown	Not Protected	No	1	South Africa
Kerivoula lanosa	Mammal	Chiroptera	Vespertilionidae	LC	Unknown	Not Protected	No	1	South Africa
Pycnonotus tricolor	Bird	Passeriformes	Pycnonotidae	Not evaluated	Unknown	Not Protected	No	1	South Africa
Recurvirostra avosetta	Bird	Charadriiformes	Recurvirostridae	LC	Unknown	Not Protected	No	1	South Africa
Kinixys speckii	Reptile	Testudines	Testudinidae	Not evaluated	Unknown	Not Protected	No	1	South Africa
Laephotis botswanae	Mammal	Chiroptera	Vespertilionidae	LC	Unknown	Not Protected	No	1	South Africa
Laephotis wintoni	Mammal	Chiroptera	Vespertilionidae	LC	Unknown	Not Protected	No	1	South Africa
Myotis bocagii	Mammal	Chiroptera	Vespertilionidae	LC	Unknown	Not Protected	No	1	South Africa
Myotis welwitschii	Mammal	Chiroptera	Vespertilionidae	LC	Unknown	Not Protected	No	1	South Africa
Neoromicia melckorum	Mammal	Chiroptera	Vespertilionidae	DD	Unknown	Not Protected	No	1	South Africa
Neoromicia nana	Mammal	Chiroptera	Vespertilionidae	LC	Unknown	Not Protected	No	1	South Africa
Neoromicia zuluensis	Mammal	Chiroptera	Vespertilionidae	LC	Unknown	Not Protected	No	1	South Africa
Nycticeinops schlieffeni	Mammal	Chiroptera	Vespertilionidae	LC	Unknown	Not Protected	No	1	South Africa
Phoniscus aerosa	Mammal	Chiroptera	Vespertilionidae	DD	Unknown	Not Protected	No	1	South Africa
Pipistrellus anchietae	Mammal	Chiroptera	Vespertilionidae	LC	Unknown	Not Protected	No	1	South Africa
Pipistrellus hesperidus	Mammal	Chiroptera	Vespertilionidae	LC	Unknown	Not Protected	No	1	South Africa
Pipistrellus rueppelli	Mammal	Chiroptera	Vespertilionidae	LC	Unknown	Not Protected	No	1	South Africa
Pipistrellus rusticus	Mammal	Chiroptera	Vespertilionidae	LC	Unknown	Not Protected	No	1	South Africa
Schismaderma carens	Amphibian	Anura	Bufonidae	LC	Unknown	Not Protected	No	1	South Africa
Scotoecus albofuscus	Mammal	Chiroptera	Vespertilionidae	DD	Unknown	Not Protected	No	1	South Africa
Scotophilus dinganii	Mammal	Chiroptera	Vespertilionidae	LC	Unknown	Not Protected	No	1	South Africa
Scotophilus viridis	Mammal	Chiroptera	Vespertilionidae	LC	Unknown	Not Protected	No	1	South Africa
Lepus capensis	Mammal	Lagomorpha	Leporidae	LC	Decreasing	Not Protected	Yes	0	United States of America
Lepus saxatilis	Mammal	Lagomorpha	Leporidae	LC	Decreasing	Not Protected	Yes	2	South Africa, United States of America
Equus burchellii	Mammal	Perissodactyla	Equidae	NT	Decreasing	Not Protected	No	1	South Africa
Equus quagga	Mammal	Perissodactyla	Equidae	NT	Decreasing	Not Protected	No	1	South Africa
Equus chapmani	Mammal	Perissodactyla	Equidae	Not evaluated	Unknown	Not Protected	No	1	South Africa
Cryptomys pretoriae	Mammal	Rodentia	Bathyergidae	LC	Stable	Not Protected	No	1	South Africa
Turdus olivaceus	Bird	Passeriformes	Turdidae	LC	Unknown	Not Protected	No	2	South Africa
Cryptomys natalensis	Mammal	Rodentia	Bathyergidae	LC	Unknown	Not Protected	No	1	South Africa
Hystrix africaeaustralis	Mammal	Rodentia	Hystricidae	LC	Stable	Not Protected	Yes	0	Canada, France, Zimbabwe, Germany
Mastomys natalensis	Mammal	Rodentia	Muridae	LC	Stable	Not Protected	Yes	0	United States of America
Pedetes capensis	Mammal	Rodentia	Pedetidae	LC	Unknown	Not Protected	Yes	0	Canada
Paraxerus cepapi	Mammal	Rodentia	Sciuridae	LC	Stable	Not Protected	Yes	0	United States of America
Vanellus lugubris	Bird	Charadriiformes	Charadriidae	LC	Unknown	Not Protected	No	1	South Africa
Xerus inauris	Mammal	Rodentia	Sciuridae	LC	Stable	Not Protected	Yes	0	United States of America
Orycteropus afer	Mammal	Tubulidentata	Orycteropodidae	LC	Unknown	Not Protected	No	1	South Africa
Zosterops pallidus	Bird	Passeriformes	Zosteropidae	LC	Unknown	Not Protected	No	1	South Africa
Zosterops virens	Bird	Passeriformes	Zosteropidae	LC	Unknown	Not Protected	No	1	South Africa
Alcelaphus buselaphus	Mammal					Not Protected	Yes	0	Canada, France

## Sheet: Amphibians
Species	Countries
Amphibian	Australia
Amphibian	Australia
Amphibian	Australia
Amphibian	Australia
Amphibian	Australia
Amphibian	Australia
Amphibian	Australia
Amphibian	Australia
Amphibian	Czech Republic
Amphibian	France
Amphibian	Germany
Amphibian	Germany
Amphibian	Germany
Amphibian	Japan
Amphibian	Japan
Amphibian	Japan
Amphibian	Japan
Amphibian	Japan
Amphibian	Japan
Amphibian	Japan
Amphibian	North America
Amphibian	Philippines
Amphibian	Philippines
Amphibian	Republic of Korea
Amphibian	Republic of Korea
Amphibian	South Africa
Amphibian	South Africa
Amphibian	South Africa
Amphibian	South Africa
Amphibian	South Africa
Amphibian	South Africa
Amphibian	South Africa
Amphibian	South Africa
Amphibian	South Africa
Amphibian	South Africa
Amphibian	South Africa
Amphibian	Taiwan
Amphibian	Taiwan
Amphibian	Taiwan
Amphibian	Taiwan
Amphibian	UK
Amphibian	UK
Amphibian	UK
Amphibian	UK
Amphibian	UK
Amphibian	UK
Amphibian	UK
Amphibian	UK
Amphibian	UK
Amphibian	UK
Amphibian	UK
Amphibian	UK
Amphibian	USA
Amphibian	USA
Amphibian	USA
Amphibian	USA
Amphibian	USA
Amphibian	USA
Amphibian	USA
Amphibian	USA
Amphibian	USA
Amphibian	USA
Amphibian	USA
Amphibian	USA
Amphibian	USA
Amphibian	USA
Amphibian	USA
Amphibian	USA
Amphibian	USA
Amphibian	USA
Amphibian	USA
Amphibian	USA
Amphibian	USA
Amphibian	USA
Amphibian	USA
Amphibian	USA
Amphibian	USA
Amphibian	USA
Amphibian	USA
Amphibian	USA
Amphibian	USA
Amphibian	USA
Amphibian	USA
Amphibian	USA
Amphibian	USA
Amphibian	USA

## Sheet: Bir number
Countries	Count of Countries
Japan	3
South Africa	8
Sri Lanka	1
USA	9
Zimbabwe	1

## Sheet: bir percent
Sri Lanka	1	4.54545
Zimbabwe	1	4.54545
Japan	3	13.6364
South Africa	8	36.3636
USA	9	40.9091
